# Supplementary material for: Polar Wax as Adhesion Promoter in Polymeric Blend Films for Durable Photovoltaic Encapsulants
Source: Materials (Basel). 2022 Sep 29;15(19):6751. doi: 10.3390/ma15196751 (PMC9571350; doi:10.3390/ma15196751)
Supplement: Supplementary file 1 [file materials-15-06751-s001.zip]

Archive with 1 entries (1 files):
- materials-1892428-supplementary.pdf
